# Supplementary material for: Radiation-Induced Oxidation Reactions of 2-Selenouracil in Aqueous Solutions: Comparison with Sulfur Analog of Uracil
Source: Molecules. 2021 Dec 27;27(1):133. doi: 10.3390/molecules27010133 (PMC8746332; doi:10.3390/molecules27010133)
Supplement: Supplementary file 1 [file molecules-27-00133-s001.zip]

Archive with 1 entries (1 files):
- molecules-1506993-supplementary.pdf
